# Supplementary material for: Phosphorylation of Def Regulates Nucleolar p53 Turnover and Cell Cycle Progression through Def Recruitment of Calpain3
Source: PLoS Biol. 2016 Sep 22;14(9):e1002555. doi: 10.1371/journal.pbio.1002555 (PMC5033581; doi:10.1371/journal.pbio.1002555)
Supplement: S1 Data — (XLSX) [file pbio.1002555.s001.xlsx]

## Sheet: Fig 6
Figure 6A
mRNA Injected	Normal (%)	Medium (%)	Small (%)
buffer	0	0	1
myc-def	0.703704	0.222222	0.0740741
myc-def_S50A	0.46875	0.1875	0.34375
Figure 6B
mRNA Injected	Normal (%)	Medium (%)	Small (%)
buffer	0	0	1
myc-def	0.785714	0.178571	0.0357143
myc-def_S58A	0.5	0.25	0.25
myc-def_S62A	0.538462	0.269231	0.192308
myc-def_S87A	0.34375	0.25	0.40625
myc-def_S92A	0.428571	0.321429	0.25
Figure 6C
mRNA Injected	Normal (%)	Medium (%)	Small (%)
buffer	0	0	1
myc-def	0.684211	0.210526	0.105263
myc-def_S58,62A	0.0454546	0.159091	0.795455
myc-def_S87,92A	0.2	0.2	0.6
Figure 6F
	WT	def-/-	def-/-Tg(LF:def)-1	def-/-Tg(LF:S58,62A)-6	def-/-Tg(LF:S58,62A)-13	def-/-Tg(LF:S87,92A)-1	def-/-Tg(LF:S87,92A)-2	def-/-Tg(LF:S87,92E)-4	def-/-Tg(LF:S87,92E)-36
Relative Liver Size	0.701989	0.113837	0.762959	0.683857	0.470954	0.34749	0.386381	0.676672	0.69187
	0.719852	0.240471	0.768448	0.535708	0.482934	0.394691	0.442584	0.722328	0.817259
	0.83423	0.0856908	0.845647	0.594859	0.507959	0.459247	0.493478	0.751901	0.823758
	0.908937	0.148302	0.866358	0.60592	0.566256	0.474683	0.511228	0.756745	0.934116
	1.02011	0.162276	0.883156	0.651236	0.639792	0.516492	0.544164	0.80285	0.940856
	1.05271	0.191796	0.923356	0.656456	0.711505	0.347132	0.577767	0.8272	0.97757
	1.15103	0.248541	0.988901	0.672791	0.745459	0.812123	0.585659	0.871392	1.02628
	1.19099	0.258588	1.07395	0.675844	0.816541	0.444154	0.619116	1.04215	1.11047
	1.19641	0.368021	1.0991	0.688928	0.855694	0.497056	0.629627	1.12867	1.17875
	1.22376	0.389878	1.1695	0.758566	0.864402	0.534337	0.632011	1.18338	1.30479
						0.566576	0.647109	1.1279	1.43206
								1.36242

## Sheet: Fig 7
Figure 7B
		WT	def-/-	def-/-Tg(LF:def)	def-/-Tg(LF:58,62A)-6	def-/-Tg(LF:58,62A)-13
%P-H3 Positive Cells in Individual Embryo	2.5 dpf	0.0716253	0.0313901	0.0813008	0.0420168	0.0417582
		0.0737327	0.0275229	0.0597826	0.032967	0.0601504
		0.056239	0.0310078	0.0625	0.0498221	0.0436681
		0.0647482	0.0322581	0.0508475	0.0313589	0.0478088
		0.0692641	0.0332594	0.0859951	0.0433333	0.0494845
		0.0686275	0.0238095			0.0335917
	3 dpf	0.0500808	0.0219298	0.0727969	0.0489511	0.0391892
		0.04047	0.0252427	0.0554156	0.0409449	0.0279465
		0.0613108	0.0176056	0.0546218	0.0353774	0.0353698
		0.0636183	0.0195276	0.038	0.0309654	0.0294118
		0.0560272	0.0264423	0.0613108	0.0290023	0.0457381
		0.0472542	0.0229885			0.0434783
		WT	def-/-	def-/-Tg(LF:def)	def-/-Tg(LF:58,62A)-6	def-/-Tg(LF:58,62A)-13
%EdU Positive Cells in Individual Embryo	2.5 dpf	0.55877	0.314516	0.539535	0.494118	0.379032
		0.466063	0.343511	0.516981	0.38022	0.355556
		0.501188	0.319018	0.60166	0.403794	0.494908
		0.518692	0.293388	0.501119	0.491979	0.401434
		0.527919	0.353846	0.554546	0.460526	0.368984
		0.455108	0.283654	0.574359	0.436066	0.504065
						0.378995
	3 dpf	0.353566	0.0963542	0.287736	0.273476	0.286527
		0.370155	0.0809129	0.390244	0.218906	0.263238
		0.270476	0.205882	0.423963	0.236339	0.288889
		0.326172	0.168116	0.306324	0.240506	0.271845
		0.364907	0.182628	0.353566	0.276243	0.302867
		0.399232	0.104348	0.364907	0.23488
		WT	def-/-	def-/-Tg(LF:def)	def-/-Tg(LF:58,62A)-6	def-/-Tg(LF:58,62A)-13
%PCNA Positive Cells in Individual Embryo	2.5 dpf	0.330827	0.0793651	0.285714	0.135338	0.201102
		0.327138	0.103704	0.319797	0.270833	0.217391
		0.371069	0.101911	0.229814	0.183007	0.217918
		0.286689	0.169811	0.358974	0.213904	0.207358
		0.361702	0.0731707	0.304688	0.201299	0.227723
		0.375	0.0797546	0.313559	0.245614	0.231292
		0.291667				0.253378
	3 dpf	0.223919	0.0803571	0.238994	0.183844	0.143713
		0.244231	0.0862944	0.254237	0.190751	0.179592
		0.175896	0.113208	0.287611	0.170673	0.18232
		0.272487	0.100502	0.277473	0.170818	0.191176
		0.204546	0.107692	0.280236	0.157258	0.176259
		0.258312	0.119617	0.349112	0.179419	0.187215
		0.270451				0.173729
Figure 7C
		WT	def-/-	def-/-Tg(LF:def)	def-/-Tg(LF:87,92A)-1	def-/-Tg(LF:87,92A)-2
%P-H3 Positive Cells in Individual Embryo	2.5 dpf	0.0716253	0.0313901	0.0597826	0.0424837	0.05
		0.0737327	0.0275229	0.0410256	0.040404	0.047619
		0.056239	0.0310078	0.0628272	0.039548	0.0380952
		0.0647482	0.0321101	0.0621762	0.0451128	0.0515464
		0.0692641	0.0324074	0.0686275	0.0422078	0.0384615
	3 dpf	0.0560272	0.0219298	0.0422222	0.0337838	0.0416667
		0.0472542	0.0252427	0.0554156	0.0183727	0.0341113
		0.0383387	0.0176056	0.0546218	0.0371622	0.0266667
		0.0412234	0.0264423	0.0379242	0.0314286	0.0213741
		0.0377003	0.0229885	0.0377359	0.0369515	0.025641
					0.033557	0.0342342

## Sheet: Fig 8
Figure 8A
Genotype	G1(%)				S(%)				G2/M(%)
	Sample 1	Sample 2	Sample 3	Average	Sample 1	Sample 2	Sample 3	Average	Sample 1	Sample 2	Sample 3	Average
WT	41.5121	42.1179	40.3678	41.3326	34.134	34.9493	35.5111	34.8648	24.3539	22.9328	24.1211	23.8026
def-/-	53.8053	50.0346	48.9476	50.9292	11.4305	14.3465	13.1748	12.984	34.7642	35.6189	37.8776	36.0869
def-/- Tg(58,62A)	46.4524	49.6815	42.2069	46.1136	22.1635	24.6497	26.1379	24.317	31.3842	25.6688	31.6552	29.5694
def-/- Tg(87,92A)	46.8333	45.0786	46.0433	45.9851	16.3313	17.4705	16.4677	16.7565	36.8354	37.4509	37.4889	37.2584
def-/- Tg(87,92E)	44.4205	34.8736	39.099	39.4643	32.7271	40.8784	35.4905	36.3653	22.8524	24.248	25.4105	24.1703
Figure 8C
HCT116-p53+/+
siRNA Transfected	G1(%)				S(%)				G2/M(%)
	Sample 1	Sample 2	Sample 3	Average	Sample 1	Sample 2	Sample 3	Average	Sample 1	Sample 2	Sample 3	Average
ctrl-siRNA	36.82	36.05	37.35	36.74	44.77	45.46	45.05	45.0933	18.41	18.49	17.6	18.1667
capn3-siRNA	40.4	43.85	43.97	42.74	41.67	38.91	39.05	39.8767	17.92	17.24	16.98	17.38
hu-def-siRNA	37.03	37.2	31.43	35.22	40.58	41.66	43.78	42.0067	22.39	21.13	24.79	22.77
HCT116-p53-/-
siRNA Transfected	G1(%)				S(%)				G2/M(%)
	Sample 1	Sample 2	Sample 3	Average	Sample 1	Sample 2	Sample 3	Average	Sample 1	Sample 2	Sample 3	Average
ctrl-siRNA	46.64	46.49	45.2	46.11	34.32	32.6	34.86	33.9267	19.04	20.91	19.94	19.9633
capn3-siRNA	46.83	45.34	47.23	46.4667	32.18	32.37	32.39	32.3133	20.99	22.28	20.38	21.2167
hu-def-siRNA	45.5	45.54	45.13	45.39	33.46	34.6	34.24	34.1	21.05	19.87	20.63	20.5167

## Sheet: Fig 9
Figure 9C
Genotype	Counted Cells
	Embryo 1			Embryo 2			Embryo 3
	Positive	Total	Percentage	Positive	Total	Percentage	Positive	Total	Percentage
WT	26	30	0.866667	56	66	0.848485	40	48	0.833333
def-/-	2	16	0.125	1	56	0.0178571	1	25	0.04
def-/-Tg(LF:def)-1	31	31	1	49	50	0.98	20	20	1
def-/-Tg(LF:S87,92A)-1	37	62	0.596774	40	65	0.615385	27	68	0.397059
def-/-Tg(LF:S87,92E)-4	67	76	0.881579	95	100	0.95	36	36	1

## Sheet: Fig 10B
Figure 10B
	WT	def-/-	def-/-Tg(LF:def)-1	def-/-Tg(LF:S58,62A)-6	def-/-Tg(LF:S58,62A)-13	def-/-Tg(LF:S87,92A)-1	def-/-Tg(LF:S87,92A)-2	def-/-Tg(LF:S87,92E)-4	def-/-Tg(LF:S87,92E)-36
Relative p53 Intensity	0.100298	0.809751	0.101	0.497782	0.842156	0.996158	0.589514	0.182877	0.13397
	0.135129	0.923337	0.135994	0.731227	0.954764	0.75213	0.78479	0.244011	0.186798
	0.084456	1.12291	0.22482	0.905231	0.755534	0.977123	0.960901	0.0848238	0.197505

## Sheet: Fig 11
Figure 11A						Figure 11E
	WT	def-/-					WT sibling	def-/-p53M214K/+	def-/-p53M214K/M214K
	st-MO	st-MO	ATG-MO plus spl-MO			Liver Area (pixel)	1622	383.5	0
							1502	0	0
							1341.5	0	234.09
Liver Area (pixel)	1041	0	344				851.5	0	0
	877	188	0				1126.7	0	0
	1050.5	206	289.63				978	0	0
	1052	0	0				1530	0	0
	914	0	121.5				677	0	0
	1057.5	0	284				1980	0	572
	823.5	270	369				1233.5	0	0
	1040	0	295				1188	0	0
	2085	264	218					0	0
	512.5	128	100.5					0	130
	1041.5	0	177.5					0	0
	1341	0	624.5
	710.5	238	252.39
	927.5	0	394.5
	668	0	126.26
	1140.5	0	0
	0	0	233
	945.5	0	400.11
	1124.5	0	0
	763	0	0
	912	0	367
	573.5	0	0
		0
		0
		0
		0
Figure 11B,C
	P-H3			PCNA
	WT	def-/-		WT	def-/-
	st-MO	st-MO	ATG-MO plus spl-MO	st-MO	st-MO	ATG-MO plus spl-MO
%Positive Cells in Individual Embryo	0.0463576	0.0102564	0.039261	0.236641	0.091195	0.177866
	0.0571429	0.0286885	0.0517241	0.275	0.0847458	0.170732
	0.0544959	0.0272727	0.0522388	0.257143	0.123077	0.155556
	0.0661157	0.0267857	0.0215385	0.212963	0.0846561	0.0745614
	0.0544218	0.0257511	0.0269231	0.275542	0.112903	0.145062
	0.0565185	0.0140187	0.082397	0.283077	0.101695	0.2
			0.0513514			0.184397

## Sheet: S10 Fig
S10E Figure (same dataset as for Figure 8A)
Genotype	G1(%)				S(%)				G2/M(%)
	Sample 1	Sample 2	Sample 3	Average	Sample 1	Sample 2	Sample 3	Average	Sample 1	Sample 2	Sample 3	Average
WT	41.5121	42.1179	40.3678	41.3326	34.134	34.9493	35.5111	34.8648	24.3539	22.9328	24.1211	23.8026
def-/-	53.8053	50.0346	48.9476	50.9292	11.4305	14.3465	13.1748	12.984	34.7642	35.6189	37.8776	36.0869
def-/- Tg(58,62A)	46.4524	49.6815	42.2069	46.1136	22.1635	24.6497	26.1379	24.317	31.3842	25.6688	31.6552	29.5694
def-/- Tg(87,92A)	46.8333	45.0786	46.0433	45.9851	16.3313	17.4705	16.4677	16.7565	36.8354	37.4509	37.4889	37.2584
def-/- Tg(87,92E)	44.4205	34.8736	39.099	39.4643	32.7271	40.8784	35.4905	36.3653	22.8524	24.248	25.4105	24.1703

## Sheet: S11 Fig
S11 Figure (same dataset as for Figure 8C)
HCT116-p53+/+
siRNA Transfected	G1(%)				S(%)				G2/M(%)
	Sample 1	Sample 2	Sample 3	Average	Sample 1	Sample 2	Sample 3	Average	Sample 1	Sample 2	Sample 3	Average
ctrl-siRNA	36.82	36.05	37.35	36.74	44.77	45.46	45.05	45.0933	18.41	18.49	17.6	18.1667
capn3-siRNA	40.4	43.85	43.97	42.74	41.67	38.91	39.05	39.8767	17.92	17.24	16.98	17.38
hu-def-siRNA	37.03	37.2	31.43	35.22	40.58	41.66	43.78	42.0067	22.39	21.13	24.79	22.77
HCT116-p53-/-
siRNA Transfected	G1(%)				S(%)				G2/M(%)
	Sample 1	Sample 2	Sample 3	Average	Sample 1	Sample 2	Sample 3	Average	Sample 1	Sample 2	Sample 3	Average
ctrl-siRNA	46.64	46.49	45.2	46.11	34.32	32.6	34.86	33.9267	19.04	20.91	19.94	19.9633
capn3-siRNA	46.83	45.34	47.23	46.4667	32.18	32.37	32.39	32.3133	20.99	22.28	20.38	21.2167
hu-def-siRNA	45.5	45.54	45.13	45.39	33.46	34.6	34.24	34.1	21.05	19.87	20.63	20.5167

## Sheet: S13 Fig
S13B Figure
Cell line	Exposure Time	Mean Grey Value
		NO	NP	NO/NP
MCF‐7	450s	46.92	231.22	0.202924
SK‐BR‐3	60s	84.4	207.08	0.407572
JIMTI	5s	26	190	0.136842
S13C Figure						S13E Figure
Amino Acid Position	Number of Tumour Sample						A138V	R175H	M237I	R248W
4	1					adrenal gland	0	0.00174672	0.00666667	0
5	3					biliary tract	0	0.0131004	0	0.013373
7	1					bone	0	0.00786026	0.00666667	0.00297177
10	4					breast	0.0689655	0.0873362	0.113333	0.105498
11	14					central nervous system	0	0.0742358	0.0866667	0.0653789
13	2					cervix	0	0.00349345	0	0.00148588
16	2					endometrium	0.0689655	0.0113537	0.02	0.0341753
18	2					haematopoietic and lymphoid	0.103448	0.0375546	0.0866667	0.0549777
23	2					kidney	0	0.00611354	0	0.0089153
27	2					large intestine	0.275862	0.372052	0.113333	0.27786
30	1					liver	0.103448	0.0113537	0.0133333	0.00742942
31	10					lung	0.0344828	0.0235808	0.14	0.0401189
33	3					oesophagus	0	0.0812227	0.06	0.0728083
34	5					stomach	0.103448	0	0	0
35	5					ovary	0.0689655	0.0593886	0.133333	0.0475483
37	1					pancreas	0	0.0375546	0.04	0.0297177
38	6					penis	0	0.000873362	0	0.00148588
42	1					pleura	0	0	0	0.00148588
44	3					prostate	0	0.00436681	0	0.00594354
45	1					salivary gland	0	0.00174672	0	0
46	5					skin	0.0689655	0.00436681	0	0.0757801
47	6					soft tissue	0.0344828	0.00174672	0.00666667	0.00742942
48	3					stomach	0	0.0611354	0.0466667	0.0505201
49	7					testis	0	0	0.00666667	0
51	14					thymus	0	0	0	0.00148588
52	13					thyroid	0	0.00174672	0.00666667	0.00742942
53	33					upper aerodigestive tract	0	0.0628821	0.1	0.0475483
54	3					urinary tract	0.0344828	0.028821	0.0133333	0.0326895
56	14					vulva	0.0344828	0.00436681	0	0.00594354
58	4
59	4
60	7
61	5
62	13
63	1
64	1
65	11
66	2
67	6
68	16
69	6
70	2
72	49
73	6
74	3
75	3
76	3
77	4
78	4
79	3
80	2
81	2
82	7
83	2
84	9
85	3
86	3
87	6
89	4
90	2
91	37
92	3
93	1
94	11
95	3
96	5
97	3
98	8
99	4
100	22
101	8
102	7
103	14
104	23
105	25
106	8
107	28
108	6
109	13
110	59
111	33
112	3
113	31
114	4
115	1
116	2
117	3
118	8
119	6
120	27
121	1
122	1
123	1
124	19
125	85
126	58
127	93
128	12
129	6
130	57
131	29
132	194
133	34
134	58
135	204
136	74
137	16
138	59
139	35
140	19
141	158
142	23
143	61
144	76
145	63
146	101
147	27
148	15
149	19
150	6
151	183
152	136
153	27
154	75
155	79
156	57
157	237
158	233
159	102
160	25
161	99
162	42
163	219
164	45
165	52
166	38
167	48
168	53
169	17
170	18
171	40
172	57
173	187
174	27
175	1260
176	339
177	67
178	33
179	391
180	34
181	77
182	21
183	41
184	28
185	15
186	17
187	33
188	3
189	16
190	61
191	10
192	118
193	246
194	110
195	172
196	280
197	54
198	44
199	45
200	6
201	12
202	24
203	18
204	51
205	146
206	10
207	7
208	31
209	29
210	7
211	31
212	10
213	468
214	97
215	93
216	109
217	17
218	29
219	19
220	399
221	25
222	17
223	16
224	41
225	10
226	16
227	12
228	27
229	14
230	18
231	15
232	47
233	12
234	175
235	33
236	133
237	180
238	186
239	111
240	42
241	194
242	207
243	33
244	190
245	741
246	112
247	42
248	1622
249	544
250	88
251	42
252	27
253	21
254	35
255	64
256	18
257	37
258	136
259	68
260	17
261	15
262	34
263	7
264	11
265	38
266	215
267	89
268	8
269	20
270	85
271	86
272	170
273	1693
274	92
275	159
276	60
277	67
278	261
279	59
280	236
281	147
282	667
283	71
284	18
285	208
286	169
287	44
288	11
289	11
290	34
291	24
292	20
293	14
294	78
295	12
296	14
297	7
298	68
299	3
300	13
301	9
302	6
303	8
304	8
305	29
306	197
307	7
308	6
309	7
310	5
311	2
312	8
313	3
314	2
315	3
316	7
317	56
318	2
319	13
320	9
321	5
322	4
323	5
324	4
325	6
326	6
327	7
328	3
329	4
330	11
331	71
332	1
333	2
334	13
335	2
336	10
337	143
338	4
339	23
340	2
341	1
342	161
343	11
344	6
345	2
346	5
347	5
348	9
349	18
350	2
351	5
353	1
354	4
355	1
356	2
358	1
359	1
360	2
361	3
364	1
366	2
370	1
373	1
374	1
375	5
376	3
377	4
378	1
379	9
380	2
381	1
383	1
386	1
391	1
